# Supplementary material for: MicroRNA-like RNA Functions Are Required for the Biosynthesis of Active Compounds in the Medicinal Fungus Sanghuangporus vaninii
Source: Microbiol Spectr. 2022 Oct 27;10(6):e00219-22. doi: 10.1128/spectrum.00219-22 (PMC9769868; doi:10.1128/spectrum.00219-22)
Supplement: Supplemental file 1 — Supplemental material. Download spectrum.00219-22-s0001.xlsx, XLSX file, 0.02 MB [file spectrum.00219-22-s0001.xlsx]

## Sheet: Table S1
Table S1 Prediction of microRNA-like RNAs in Sanghuangporus vaninii
ID	Sequence
SvmilR1	GUUCAUCGCCGACAUUGCAUUGGAU
SvmilR7	UCUAACCUCCUUGUCAAGAGUGUCUUCCAA
SvmilR8	UGUGUUUGUACUUCUCGGUCGCGUGCGCA
SvmilR9	CGACGUCUCGCUAUCUCCAUU
SvmilR10	CUUCGAGCCCUGACCAUGGAAG
SvmilR16	CAUCGUGUGUGUUCGAGGGGUU
SvmilR17	UUCAAUUGCUUUCGCGGUUAGAGC
SvmilR18	GUCCGAGGAUGACAGUGGGCAAC
SvmilR22	UACAAGCUCUCUGGAUUGAUCAC
SvmilR24	CCCUUUGUCACAGGUCUAAUU
SvmilR26	UCUGUGGAUUUGGGAAAUGAGAACCU
SvmilR27	CUCUAGGGGUCUUCGAUUUUGGAGC
SvmilR28	UUUAGAGAUUUGCGGUUUGGGAGCG
SvmilR30	UGCGACGAAUUGGUACCGCUGAGA
SvmilR31	UGAACUGGGAGGCGUCAGUACACUGG
SvmilR33	CAGUCUGCUACGCUCGUGUGGGG
SvmilR34	GUCAGAAAUUAUUAUGGCUUGU
SvmilR35	GGUGUUGCAGGAUUCGGAUUGGCA
SvmilR38	GGCAUUAGAUUCACGCCAGCCGU
SvmilR41	GGGUUCUGUGCAUUGAUGACAAGU
SvmilR42	UGGAACAGAGACGGUUCAGUGAGAUC
SvmilR46	CAGGCAAUGAGACUCUACGU
SvmilR49	CGAAAGCAGGGGGCCCGAAGACU
SvmilR53	CUUUGCGGCUUUGCCAUGGCGUGUCG
SvmilR55	ACCAUGGGAGUGGACGUUCGGAG
SvmilR59	GAUGGUCGCACCCUUUCUGAUUACA
SvmilR62	UUUGUCGCUUGCGAACUCUCUUUGUG
SvmilR63	CUAUUGUCUGCUUUUCACCAGAUGGCA
SvmilR65	GACCGGUCGUCGUCUUGGUCUUGGC
SvmilR70	GCGGAAAUGCCUUGCUAUGCCUAC
SvmilR71	UUCAGCCGUUCGUGAUCCUCAGCUGUA

## Sheet: Table S2
Table S2 Predicted milRNA targets in Sanghuangporus vaninii
ID	Predicted target
SvmilR1	GME7216; GME7217; GME7214; GME7215; GME7219; GME7218; GMEN08314; GMEN08307; GMEN08313;
SvmilR9	GME7886; GME6543; GME1456； GME7423； GME1189； GME4053； GME11160； GME1993； GME3811； GME1956； GME7696； GME7733； GME7692； GME7735； GME8305； GME4112； GME3452； GME2382； GMEN05138； GMEN04064； GMEN03275； GMEN18892； GMEN15160； GME10244； GMEN07037； GME256； GMEN00354； GMEN00356； GMEN15063； GME10143； GME2988； GMEN03360； GMEN03864； GMEN06994； GMEN14429； GMEN14428； GME10298
SvmilR10	GME11144; GME7062; GME3461; GME368; GMEN02226; GME3217; GMEN00216
SvmilR16	GME4189; GME11018; GME2364; GME1994; GME10444; GMEN15357; GMEN20638; GME5943; GMEN17036; GME5021; GME9646; GMEN19131; GMEN03275; GMEN01053; GMEN02048; GME264; GME5195; GME4705; GMEN05322; GMEN16065; GME4846
SvmilR17	GME1759; GME3651; GMEN01554; GME2504; GMEN03256
SvmilR18	GME1760; GME1152; GME6841; GME1781; GME4192; GME4682; GMEN02968; GMEN14397; GMEN19639
SvmilR22	GME7515; GME11189; GME1547; GME1661; GMEN10808; GMEN02205; GMEN02326; GMEN02327
SvmilR24	GME7534; GME9934; GME1504; GME9896; GME11020; GME9898; GME8087; GME7411; GME8223; GME1034; GME8125; GME3689; GME1492; GME1378; GME1087; GME4410; GME11031; GME1058; GME6390; GME2462; GME4320; GME2443; GME7957; GME11119; GME9419; GME10603; GME2712; GME9259; GMEN06708; GME499; GME4652; GME9391; GME5867; GME9252; GME9350; GME10342; GME4647; GME10337; GME2791; GME10799; GMEN04143; GMEN04523
SvmilR26	GME7002; GME6993
SvmilR27	GME7006
SvmilR28	GME7007; GME7004; GME7005; GME41; GMEN09758
SvmilR30	GME7014; GME8400
SvmilR31	GME7060
SvmilR33	GME1416; GME10931; GME8197; GME3092; GMEN10191
SvmilR34	GMEN18025; GME9310; GMEN19463; GMEN16938; GME4817; GMEN11134
SvmilR35	GME1835; GME7622; GME1105; GME10399; GME216; GME3155; GMEN06413; GME2693
SvmilR38	GME8610
SvmilR41	GME4191; GME2360; GMEN05828
SvmilR42	GMEN13881
SvmilR46	GME9226; GME7904; GME10029; GME10030; GME1472; GME3460; GME1175; GME11177; GME4364; GME38; GME2060; GME4351; GME7035; GMEN09917; GMEN03598; GME98; GME10406; GMEN02841; GMEN01379; GMEN14058; GMEN19138; GME930; GMEN07227; GMEN14093; GME782
SvmilR49	GMEN19326; GMEN03058
SvmilR53	GME8483; GME10711
SvmilR55	GME7122; GME6618; GME10574; GMEN08846; GMEN08845; GME5360
SvmilR62	GME7286
SvmilR70	GME5286; GME5708
SvmilR71	GME5784; GMEN21108

## Sheet: Table S3
Table S3 PCR primers used in this study
Gene annotation	ID	Forward primer (5'-3')	Reverse primer (5'-3')
Primers were designed for qPCR of AGO, Dicer and RDRP genes
AGO-1	GME1914	AACAGACTGCCGAAATGA	TAGGCGGGTTGAGGAC
AGO-2	MTCONS_00000686	GTATTGTGAAGCGAGGCA	TGAACCGAATCCAGTTGT
AGO-3	MTCONS_00004497	GCGACGCAGACAAATAA	CGGACGAATAGTAAACCC
AGO-4	MTCONS_00010537	ATACAGCGATTCATTCAGG	ACGCAGGGTAGGTTGG
Dicer-1	GME8420	TTTCCTCGTTATCCGCCACA	CCGCCATTTGCTTATCATAGAGT
Dicer-2	MTCONS_00000943	TACGACAGACCGCACTTA	GGCAGACAGGAGCAAAT
RdRP1	GME3503	TGAGCGGGCAGTAGGTG	AGCGAAGTCGGGAGCAT
RdRP2	GME162	CAAATGCGGATTACCAA	GATGAAGCACCCAAAGG
RdRP3	GME3078	CGCTCACGAGACCATTC	AAAGTCCACCCAGGCAC
RdRP4	MTCONS_00001416	CTGAACCCTCGCCTGAG	AATGCCGAACCTAACCC
GAPDH	GME7986	GACGGTCCTTCGCACAA	AGGTCGCTGGCTTCTCG
Primers were designed for dsRNA targeting AGO, Dicer and RDRP genes
GFP		taatacgactcactatagggCAGTGCTTCAGCCGCTAC	taatacgactcactatagggGTTCACCTTGATGCCGTTC
AGO-1	GME1914	taatacgactcactatagggCCGAATCTTGTCCTTGTG	taatacgactcactatagggTGCATGAAATTGCCATCA
AGO-2	MTCONS_00000686	taatacgactcactatagggGGCATTACACTTTCAGGTT	taatacgactcactatagggGATTGTCCGTATTGTTCTCA
AGO-3	MTCONS_00004497	taatacgactcactatagggGCGACGCAGACAAATAA	taatacgactcactatagggCGGACGAATAGTAAACCC
AGO-4	MTCONS_00010537	taatacgactcactatagggTACTATGCCAATGTCTGCC	taatacgactcactatagggAATCCTCTTCGGGTTACTT
Dicer-1	GME8420	taatacgactcactatagggCGGAGGCGATCATAGGT	taatacgactcactatagggGGCGGATAACGAGGAAA
Dicer-2	MTCONS_00000943	taatacgactcactatagggTACGACAGACCGCACTTA	taatacgactcactatagggGGCAGACAGGAGCAAAT
RdRP1	GME3503	taatacgactcactatagggTGAGCGGGCAGTAGGTG	taatacgactcactatagggAGCGAAGTCGGGAGCAT
RdRP2	GME162	taatacgactcactatagggCAAATGCGGATTACCAA	taatacgactcactatagggGATGAAGCACCCAAAGG
RdRP3	GME3078	taatacgactcactatagggCGCTCACGAGACCATTC	taatacgactcactatagggAAAGTCCACCCAGGCAC
RdRP4	MTCONS_00001416	taatacgactcactatagggCTGAACCCTCGCCTGAG	taatacgactcactatagggAATGCCGAACCTAACCC
Primers were designed for qPCR of milRNAs
SvmilR1	RT-loop	GTCGTATCCAGTGCAGGGTCCGAGGTATTCGCACTGGATACGACATCCAATG
	F	ATGGTTCGTGGGGTTCATCGCCGACATTG	GCAGGGTCCGAGGTATTC
SvmilR9	RT-loop	GTCGTATCCAGTGCAGGGTCCGAGGTATTCGCACTGGATACGACAATGGAGA
	F	ATGGTTCGTGGGCGACGTCTCGCTATCTC	GCAGGGTCCGAGGTATTC
SvmilR16	RT-loop	GTCGTATCCAGTGCAGGGTCCGAGGTATTCGCACTGGATACGACAACCCCTC
	F	ATGGTTCGTGGGCATCGTGTGTGTTCGAG	GCAGGGTCCGAGGTATTC
SvmilR18	RT-loop	GTCGTATCCAGTGCAGGGTCCGAGGTATTCGCACTGGATACGACGTTGCCCA
	F	ATGGTTCGTGGGGTCCGAGGATGACAGTG	GCAGGGTCCGAGGTATTC
SvmilR31	RT-loop	GTCGTATCCAGTGCAGGGTCCGAGGTATTCGCACTGGATACGACCCAGTGTA
	F	ATGGTTCGTGGGTGAACTGGGAGGCGTCA	GCAGGGTCCGAGGTATTC
SvmilR35	RT-loop	GTCGTATCCAGTGCAGGGTCCGAGGTATTCGCACTGGATACGACTGCCAATC
	F	ATGGTTCGTGGGGGTGTTGCAGGATTCGG	GCAGGGTCCGAGGTATTC
SvmilR38	RT-loop	GTCGTATCCAGTGCAGGGTCCGAGGTATTCGCACTGGATACGACACGGCTGG
	F	ATGGTTCGTGGGGGCATTAGATTCACGCC	GCAGGGTCCGAGGTATTC
SvmilR41	RT-loop	GTCGTATCCAGTGCAGGGTCCGAGGTATTCGCACTGGATACGACACTTGTCA
	F	ATGGTTCGTGGGGGGTTCTGTGCATTGAT	GCAGGGTCCGAGGTATTC
SvmilR46	RT-loop	GTCGTATCCAGTGCAGGGTCCGAGGTATTCGCACTGGATACGACACGTAGAG
	F	ATGGTTCGTGGGCAGGCAATGAGACTCTA	GCAGGGTCCGAGGTATTC
SvmilR49	RT-loop	GTCGTATCCAGTGCAGGGTCCGAGGTATTCGCACTGGATACGACAGTCTTCG
	F	ATGGTTCGTGGGCGAAAGCAGGGGGCCCG	GCAGGGTCCGAGGTATTC
SvmilR53	RT-loop	GTCGTATCCAGTGCAGGGTCCGAGGTATTCGCACTGGATACGACCGACACGC
	F	ATGGTTCGTGGGCTTTGCGGCTTTGCCAT	GCAGGGTCCGAGGTATTC
SvmilR55	RT-loop	GTCGTATCCAGTGCAGGGTCCGAGGTATTCGCACTGGATACGACCTCCGAAC
	F	ATGGTTCGTGGGACCATGGGAGTGGACGT	GCAGGGTCCGAGGTATTC
SvmilR62	RT-loop	GTCGTATCCAGTGCAGGGTCCGAGGTATTCGCACTGGATACGACCACAAAGA
	F	ATGGTTCGTGGGTTTGTCGCTTGCGAACT	GCAGGGTCCGAGGTATTC
SvmilR65	RT-loop	GTCGTATCCAGTGCAGGGTCCGAGGTATTCGCACTGGATACGACGCCAAGAC
	F	ATGGTTCGTGGGGACCGGTCGTCGTCTTG	GCAGGGTCCGAGGTATTC
SvmilR71	RT-loop	GTCGTATCCAGTGCAGGGTCCGAGGTATTCGCACTGGATACGACTACAGCTG
	F	ATGGTTCGTGGGTTCAGCCGTTCGTGATC	GCAGGGTCCGAGGTATTC
SvmilR10	RT-loop	GTCGTATCCAGTGCAGGGTCCGAGGTATTCGCACTGGATACGACCTTCCATG
	F	ATGGTTCGTGGGCTTCGAGCCCTGACCAT	GCAGGGTCCGAGGTATTC
SvmilR17	RT-loop	GTCGTATCCAGTGCAGGGTCCGAGGTATTCGCACTGGATACGACGCTCTAAC
	F	ATGGTTCGTGGGTTCAATTGCTTTCGCGG	GCAGGGTCCGAGGTATTC
SvmilR27	RT-loop	GTCGTATCCAGTGCAGGGTCCGAGGTATTCGCACTGGATACGACGCTCCAAA
	F	ATGGTTCGTGGGCTCTAGGGGTCTTCGAT	GCAGGGTCCGAGGTATTC
SvmilR30	RT-loop	GTCGTATCCAGTGCAGGGTCCGAGGTATTCGCACTGGATACGACTCTCAGCG
	F	ATGGTTCGTGGGTGCGACGAATTGGTACC	GCAGGGTCCGAGGTATTC
SvmilR33	RT-loop	GTCGTATCCAGTGCAGGGTCCGAGGTATTCGCACTGGATACGACCCCCACAC
	F	ATGGTTCGTGGGCAGTCTGCTACGCTCGT	GCAGGGTCCGAGGTATTC
Primers were designed for qPCR of milRNA target genes
Y+L amino acid transporter 2	GME3461	TCACATTCGCCCACTTC	CAGACTCGCACCAACACT
retrotransposon-derived protein PEG10	GME368	ATGGGTGACTATGATTCAAGT	AATGCTCCACGATGTCC
disheveled-associated activator of morphogenesis 1	GME3651	GGCTTTGGAAGCACTTAG	ACATCGTGAGGATTACCG
histone-lysine N-methyltransferase	GME2504	TCGTGCTCGTCAACAAC	CATCGTCTCATCACCCTC
small nucleolar RNA-interacting protein	GME1416	GTGTATTTGGATAGCCTGAA	GCAAGCACCTCGTCTGTA
transcriptional regulatory protein SIN3	GME10931	CAACATCACATAAGCGTAGC	ATCGTCTCCCGTTCCTC
